# Supplementary material for: The Anti-Atherosclerosis Effect of Anakinra, a Recombinant Human Interleukin-1 Receptor Antagonist, in Apolipoprotein E Knockout Mice
Source: Int J Mol Sci. 2022 Apr 28;23(9):4906. doi: 10.3390/ijms23094906 (PMC9104865; doi:10.3390/ijms23094906)
Supplement: Supplementary file 1 [file ijms-23-04906-s001.zip]

Archive with 1 entries (1 files):
- ijms-1700378-supplementary.pdf
